# Supplementary material for: Antioxidant Efficacy of a Spirulina Liquid Extract on Oxidative Stress Status and Metabolic Disturbances in Subjects with Metabolic Syndrome
Source: Mar Drugs. 2022 Jul 1;20(7):441. doi: 10.3390/md20070441 (PMC9318250; doi:10.3390/md20070441)
Supplement: Supplementary file 1 [file marinedrugs-20-00441-s001.zip]

Archive with 1 entries (1 files):
- marinedrugs-1724184-supplementary.pdf
